# Supplementary material for: Chemosensor receptors are lipid-detecting regulators of macrophage function in cancer
Source: Nat Immunol. 2025 Jun 30;26(7):1182–97. doi: 10.1038/s41590-025-02191-x (PMC12208882; doi:10.1038/s41590-025-02191-x)
Supplement: Supplementary file 3 — Supplementary tables reporting results of the CRISPR screening. [file 41590_2025_2191_MOESM3_ESM.xlsx]

## Sheet: Supplementary Table1
id	num	neg|p-value	neg|lfc
Gm10058	6	2.3305e-07	-1.0856
Stat6	6	2.3305e-07	-1.57
Vmn2r29	6	2.3305e-07	-1.5256
Gm16442	6	2.3305e-07	-1.0821
Mrc1	6	2.3305e-07	-4.1241
Gm10666	2	2.3305e-07	-1.0475
Gm2897	2	2.3305e-07	-0.95848
Gm10921	6	6.9916e-07	-0.98791
Gm20765	6	1.1653e-06	-1.5261
Cltc	6	3.0297e-06	-1.6121
Gm4301	6	4.428e-06	-0.6368
A530032D15Rik	6	4.428e-06	-1.7851
Rbm8a	6	6.2924e-06	-2.8544
Atp6v0c	6	6.2924e-06	-2.4009
Spi1	6	6.7585e-06	-3.0528
Gm5728	4	7.2246e-06	-1.4345
Arcn1	6	7.6907e-06	-2.05
Gm2083	6	8.1568e-06	-0.84965
Eif4a3	6	9.5551e-06	-1.5767
Gpc3	6	2.1674e-05	-1.2387
Scrn3	6	2.7267e-05	-7.2073
Hist1h3b	4	3.0064e-05	-1.9465
Hist1h2ah	2	3.0996e-05	-1.9686
Rps15a	6	4.3115e-05	-1.6047
Gm14548	6	4.8242e-05	-0.9616
Gm10406	4	5.9428e-05	-0.98887
Gm4141	4	5.9894e-05	-1.4616
Gm10439	6	6.9217e-05	-1.1282
Vmn2r30	4	8.0403e-05	-0.7298
Scgb2b19	4	8.4598e-05	-1.6119
Rad21	6	9.159e-05	-1.8708
Spin2-ps1	4	0.00010977	-1.1431
4930503E14Rik	6	0.00014146	-1.2185
Stx5a	6	0.00017036	-2.3399
Zkscan14	6	0.0001904	-2.4246
Crnkl1	6	0.00019134	-1.5309
Gm10665	6	0.00021091	-1.2109
Hist1h2ad	4	0.00022909	-1.0018
Gm14306	6	0.00025985	-0.97645
Rpl7	5	0.00027617	-2.1906
Gm10922	2	0.00028502	-1.0524
Dsg4	6	0.00033117	-1.4826
Hgs	6	0.00033117	-1.6327
Smad3	5	0.00033536	-0.80325
Tymp	6	0.00035587	-1.7271
Ep300	6	0.000361	-0.90226
Skint6	6	0.00037079	-0.95517
Olfr644	6	0.00037964	-2.7043
D830030K20Rik	4	0.00040388	-0.76544
Scube3	5	0.00040994	-1.9552
Gm17019	2	0.00042625	-1.5109
Kat6a	6	0.00043091	-1.2229
Rps2	6	0.00044816	-1.9207
Tsg101	6	0.00046261	-2.475
Rps17	6	0.00046774	-1.2739
1700024G13Rik	5	0.00048638	-1.9089
Rpl13	6	0.00051108	-1.0693
Olfr159	6	0.0005232	-1.7859
Ybx1	6	0.00054464	-1.492
Rpl9	6	0.00056888	-3.5754
Fam103a1	5	0.00058053	-2.1082
Gm14511	2	0.00058752	-1.145
Nfkbid	6	0.00060477	-2.3231
Abca2	6	0.00060524	-2.0524
Mycs	5	0.00063973	-2.8845
Usp8	6	0.00070079	-0.88326
Rps3a1	6	0.00071104	-1.6225
Osbp	4	0.00071524	-1.6405
Adamts5	6	0.00073062	-1.5761
2610305D13Rik	6	0.00074507	-1.5758
Ripk1	6	0.00074973	-1.2099
Snrpe	6	0.0007502	-2.0343
Ffar4	6	0.00075532	-1.748
Magoh	6	0.00075952	-3.0946
Atp6v0d1	6	0.00077397	-1.3036
Pced1a	6	0.00078049	-2.131
Rpl35	6	0.00079541	-2.0829
Mpp1	6	0.00083642	-1.1366
Fam220a	6	0.00084388	-2.3698
Zfp830	6	0.0008588	-1.0035
Gm14346	2	0.0009124	-1.0972
Psg18	6	0.00091892	-2.7018
Scgb2b27	6	0.00091892	-0.99138
Olfr617	6	0.00092359	-0.82429
Rps14	6	0.00093244	-1.4135
Olfr153	6	0.00093244	-1.484
Wdr63	6	0.00094409	-3.4416
Mpeg1	6	0.00094409	-1.41
Snrpd3	6	0.00094829	-1.7175
Rnasek	6	0.00095015	-1.6218
Rab7	6	0.00097905	-1.3798
Ptplad1	6	0.0009963	-2.5278
Hist1h2bk	2	0.0010098	-1.0842
Hist1h2bp	6	0.0010163	-1.0083
Krtap4-6	6	0.0010261	-1.9638
Fam126b	5	0.001041	-3.3892
Gm15085	2	0.0010681	-1.0945
Atpaf1	5	0.0011399	-2.041
Rpl10	6	0.0011804	-2.0219
Ociad2	6	0.0012205	-1.1121
A830080D01Rik	5	0.0012405	-1.0057
Gm13308	4	0.0012508	-0.73549
Senp7	6	0.0013179	-1.7837
Tecr	6	0.0013212	-1.635
Gm20831	6	0.0013375	-2.2194
Capn15	5	0.0013557	-1.755
Rps6	6	0.0013794	-1.5115
Arid3c	6	0.0013799	-1.7325
Atp6v0b	6	0.0013855	-1.9296
Ptpra	6	0.001399	-0.99363
Vmn2r115	6	0.0013995	-1.477
Ppapdc2	6	0.0014358	-3.7
Hist1h2bh	4	0.0014587	-2.0415
BB287469	6	0.0015179	-0.84195
Odf4	6	0.0016274	-2.9568
Dusp19	6	0.0016708	-1.3855
Eif3h	6	0.001791	-1.7748
Olfr101	6	0.001791	-1.9424
Psma3	6	0.001791	-2.2475
Zscan4c	6	0.0018474	-0.99408
Irf8	6	0.0018525	-1.1893
Hist2h2ac	6	0.0018628	-2.7109
Olfr960	6	0.0018749	-2.1391
Nova1	6	0.0019057	-2.4704
Espl1	6	0.0019173	-1.3797
Rpl27a	6	0.0019178	-2.2655
Tuba1b	4	0.002059	-0.88012
Calml4	4	0.0021056	-1.8962
Traf3	6	0.0021974	-1.7693
Qsox2	6	0.002218	-1.2654
Cyb561d2	6	0.002218	-1.0185
Als2	6	0.0022632	-1.06
Cacnb4	6	0.0022706	-1.0689
Rpl19	6	0.0022706	-3.1614
Olfr1321	6	0.0023047	-0.97936
Obox2	6	0.002313	-1.5073
Rpl31-ps12	6	0.0023252	-2.2276
Peg10	6	0.0023331	-2.8919
Gm20854	6	0.0023564	-1.061
Adnp2	5	0.0023615	-2.088
Osbpl5	6	0.0024188	-1.1679
Vmn2r31	4	0.0024403	-0.99222
Senp5	6	0.0024603	-2.3861
Hspbp1	4	0.0025111	-1.0391
Arhgap18	4	0.0025116	-3.9148
Ifrd1	6	0.0025671	-1.1589
Sh3rf3	6	0.0025978	-1.9001
Ccdc121	6	0.0026062	-3.9007
Mau2	6	0.0026067	-2.4627
Hist1h4a	6	0.0027064	-1.2707
Ccnd2	5	0.002712	-1.2816
Ear6	6	0.0027214	-1.3597
Cfl1	6	0.0027218	-1.3936
Ribc1	6	0.0027502	-0.93675
Hsd17b14	6	0.0027642	-1.5522
Ceacam14	6	0.0027647	-1.5483
Sytl3	6	0.0027941	-1.402
Cldn12	6	0.0027945	-1.1328
Ssxb2	2	0.0028118	#REF!
Prb1	2	0.0028118	-1.2793
Gm11554	6	0.002816	-1.4394
Ruvbl2	6	0.0028374	-1.1649
Efcab6	6	0.0028509	-2.2974
Lrrc48	6	0.0028826	-1.8246
Metap2	6	0.0029008	-1.1675
Gm1993	2	0.0029111	-1.5651
Olfr192	6	0.0029665	-3.7802
Cwc15	6	0.0029866	-1.7417
Actg1	6	0.002987	-1.8434
Magea5	6	0.0029978	-0.73606
Rrm2b	6	0.0029982	-1.0204
Xkr8	6	0.0030761	-2.3069
Vrtn	6	0.0030905	-1.104
Tmem95	6	0.0030905	-1.3677
Atoh8	6	0.0031269	-2.2662
Tmed11	6	0.0031394	-1.4397
Glrb	6	0.0031502	-1.7501
Cln5	6	0.0031506	-2.3125
Ptpn23	6	0.0031977	-1.334
Il20rb	5	0.0032825	-1.3575
Gm7361	4	0.0032877	-1.114
Schip1	6	0.0033366	-0.81717
Spc24	5	0.0034298	-0.76893
Ipo5	6	0.0034364	-4.3599
Hat1	6	0.0035753	-1.5587
Tmem8c	6	0.0035892	-7.1286
Kif22	6	0.0035892	-0.81239
1700020N15Rik	6	0.0035897	-0.71178
Ccnd1	6	0.0036153	-1.7764
Hist1h2be	4	0.0036396	-1.4806
Gm5640	6	0.003655	-1.7586
E230008N13Rik	6	0.0037771	-1.4248
Ttr	6	0.0037864	-0.92721
Morc3	6	0.0037864	-0.88039
Aifm2	6	0.0037864	-1.2522
Rpsa	6	0.0037943	-2.9909
Tmem116	6	0.0038288	-1.2589
Smoc2	6	0.0038531	-1.8856
5031410I06Rik	6	0.0039593	-0.97054
Kctd14	6	0.0040348	-1.0289
Lrrn4	6	0.0040353	-1.5521
Aqp1	5	0.0040563	-1.3818
Olfr652	5	0.0041364	-2.5133
Zfp316	5	0.0043014	-3.5877
Ifitm1	4	0.0043839	-2.7109
Psmd2	6	0.0044012	-0.82452
Olfr618	6	0.0045312	-1.351
Grb2	5	0.0046832	-0.93528
Pdia5	6	0.0046962	-5.6524
Zfp808	6	0.0047261	-1.1207
Hist1h2bc	6	0.0048323	-0.78495
Prol1	6	0.0049456	-1.63
Tpt1	6	0.0049601	-1.2042

## Sheet: Supplementary  Table 2
id	num	pos|p-value	pos|lfc
Magea8	6	4.7776e-05	4.8342
Gm6614	6	7.6208e-05	4.1742
Ier5l	5	0.0029689	3.2209
G6pd2	6	0.0032797	7.3153
AI429214	6	0.0032858	2.9573
1700015F17Rik	6	0.0032886	2.7238
Sapcd2	6	0.0034974	1.172
Olfr583	5	0.0034997	1.9884
Efcab11	6	0.0036093	3.1883
Vmac	6	0.0036174	3.749
Grk4	6	0.0036209	2.9709
Ranbp1	6	0.0036843	5.1415
Acsl3	6	0.0036913	6.2725
Cggbp1	6	0.0038381	5.6906
Map3k10	6	0.0039374	4.067
Tm9sf3	6	0.0039425	3.7074
Opa1	6	0.0040255	6.2272
Tmem67	6	0.0040369	4.8894
Cdkn1b	6	0.0040705	6.8034
Sept14	6	0.0040908	7.8651
Nprl3	6	0.0041462	5.0022
Plekhj1	6	0.0042101	3.8876
Atp12a	6	0.0042604	6.7767
Nacc1	6	0.0043159	4.4192
Nat6	6	0.0045396	4.0386
Tmem45a	6	0.0045396	3.1201
Pcp4	6	0.0045494	1.296
Pim2	6	0.0045974	1.364
Aif1l	4	0.0046557	4.8547
Nudc	5	0.0046622	3.4205
Arl14epl	6	0.0048547	2.1473
Ctnnd2	6	0.0048552	3.8763
Kalrn	6	0.0049251	3.6223
Ccdc115	6	0.0049409	2.54
Dnali1	6	0.0049409	1.3086

## Sheet: Supplementary Table 3
Antibody	Metal
KI67	142Nd
CD20	176YB
CD31	153 Eu
CD14	145Nd
NKp46	156Gd
Foxp3	166Er
HLA-DR	174Yb
CD45	152Sm
CD8	167Er
PD1	165Ho
MARCO	158Gd
Pan-Cytokeratin	148Nd
CD68	159Tb
COLLAGEN TYPE I	169Tm
CD16	146Nd
PDL1	150Nd
CD11c	154Sm
CD3	170Er
CD66b	161Dy
CD39	155 Gd
aSMA	141Pr
CD206	168 Er
CD163	147Sm
CD74	144nD
CD11b	149sM
