# Supplementary material for: Chemosensor receptors are lipid-detecting regulators of macrophage function in cancer
Source: Nat Immunol. 2025 Jun 30;26(7):1182–97. doi: 10.1038/s41590-025-02191-x (PMC12208882; doi:10.1038/s41590-025-02191-x)
Supplement: Supplementary file 4 — qPCR primers and CRISPR sequences. [file 41590_2025_2191_MOESM4_ESM.xlsx]

## Sheet: Foglio1
Oligo name	Sequence
sgRNA
Olfr644.1 fw	CACCGTGTCCATGTTTGCTCGCTA
Olfr644.1 rev	AAACTAGCGAGCAAACATGGACAC
Olfr644.2 fw	CACCTCACTGATGCCCGAGTGATG
Olfr644.2 rev	AAACCATCACTCGGGCATCAGTGA
Olfr644.3 fw	CACCCCTCCCATAGCGAGCAAACA
Olfr644.3 rev	AAACTGTTTGCTCGCTATGGGAGG
Olfr192.1 fw	CACCACCAGAAAAAAACAAGAATA
Olfr192.1 rev	AAACTATTCTTGTTTTTTTCTGGT
Olfr192.2 fw	CACCAGAAAGCCTTCTTCATACCT
Olfr192.2 rev	AAACAGGTATGAAGAAGGCTTTCT
Olfr192.3 fw	CACCATCTATCTTATCACTATTGT
Olfr192.3 rev	AAACACAATAGTGATAAGATAGAT
Olfr229.1 fw	CACCACTCTGCAATTGCGAAAACA
Olfr229.1 rev	AAACTGTTTTCGCAATTGCAGAGT
Olfr229.2 fw	CACCTCCATCGAACTTACTGATGA
Olfr229.2 rev	AAACTCATCAGTAAGTTCGATGGA
Olfr229.3 fw	CACCGGTGTGAGCTGAGTAGAATC
Olfr229.3 rev	AAACGATTCTACTCAGCTCACACC
Vmn2r29.1 fw	CACCGTGGAGATAAAAAGCTGTCC
Vmn2r29.1 rev	AAACGGACAGCTTTTTATCTCCAC
Vmn2r29.2 fw	CACCTAGATCCTTCAGCTTACCTA
Vmn2r29.2 rev	AAACTAGGTAAGCTGAAGGATCTA
Vmn2r29.3 fw	CACCTACCTTCAAGCAGTGAGAAC
Vmn2r29.3 rev	AAACGTTCTCACTGCTTGAAGGTA
Vmn1r87.1 fw	CACCGATATACTGCCGAAGTAGCC
Vmn1r87.1 rev	AAACGGCTACTTCGGCAGTATATC
Vmn1r87.2 fw	CACCACCCAAGAGCAACCCAGTAT
Vmn1r87.2 rev	AAACATACTGGGTTGCTCTTGGGT
Vmn1r87.3 fw	CACCTCATGAGATCCTTTGCAGTC
Vmn1r87.3 rev	AAACGACTGCAAAGGATCTCATGA
Non Targeting 1 fw	CACCGCTGAAAAAGGAAGGAGTTGA
Non Targeting 1 rev	AAACTCAACTCCTTCCTTTTTCAGC
Non Targeting 2 fw	CACCGAAGATGAAAGGAAAGGCGTT
Non Targeting 2 rev	AAACAACGCCTTTCCTTTCATCTTC
Non Targeting 3 fw	CACCCGAGGCTTAACGCCAGATTC
Non Targeting 3 rev	AAACGAATCTGGCGTTAAGCCTCG
OLFR78 1 fw	CACCAATTGAATCTACTATCCTGC
OLFR78 1 rev	AAACGCAGGATAGTAGATTCAATT
OLFR78 2 fw	CACCCCCACTACTGATCAAGCGAC
OLFR78 2 rev	AAACGTCGCTTGATCAGTAGTGGG
OLFR78 3 fw	CACCTTCCAAGTCTGAGCGAGCTA
OLFR78 3 rev	AAACTAGCTCGCTCAGACTTGGAA
Stat6 g2 fw	CACCGGAGGCTTCAGCATCGAGTA
Stat6 g2 rev	AAACTACTCGATGCTGAAGCCTCC
Stat6 guide#2 from genscript	AGAAAGCATCTGAACCGACC
qPCR
CD206 fw	CTCTGTTCAGCTATTGGACGC
CD206 rev	CGGAATTTCTGGGATTCAGCTTC
Arg1 FW-	CTCCAAGCCAAAGTCCTTAGAG
Arg1 REV-	AGGAGCTGTCATTAGGGACATC
il 10 fw	TGAATTCCCTGGGTGAGAAG
il10 rev	GCTCCACTGCCTTGCTCTTA
IL12 fw	CTCCTGTGGGAGAAGCAGAC
IL12 rev	CAGATAGCCCATCACCCTGT
IL6 fw	CCGGAGAGGAGACTTCACAG
IL6 Rev	CAGAATTGCCATTGCACAAC
Tnf alpha fw	GTTTGTGGACAATACCAGCAGT
Tnf alpha rev	GTTCTTCACTACCCTCTGTGC
Fizz1 fw	GTTTCAGAGATGCGGAGAACC
Fizz1 rev	CAGGCCGTCTTTGCCATTG
MHCII fw	CTGAAGAGCCCCATCACTGT
MHCII rev	CTGTGACGGATGAAAAGGCC
IFN gamma fw	CATGGCTGTTTCTGGCTGTT
IFN gamma rev	TCCTTTTGCCAGTTCCTCCA
iNOS fw	GTTCTCAGCCCAACAATACAAGA
iNOS rev	GTGGACGGGTCGATGTCAC
